# Supplementary material for: Aminoguanidines: New leads for treatment of Giardia duodenalis infection
Source: Int J Parasitol Drugs Drug Resist. 2019 Apr 8;10:38–44. doi: 10.1016/j.ijpddr.2019.04.003 (PMC6479099; doi:10.1016/j.ijpddr.2019.04.003)
Supplement: Multimedia component 1 [file mmc1.xml]

<?xml version="1.0" encoding="UTF-8" standalone="no"?><data:data><datasets><author>r.abraham@murdoch.edu.au</author><type>0</type><dataset><value>1</value><reason>Data will be made available on request</reason><comments/></dataset></datasets></data:data>
